# Supplementary material for: De novo sequencing of sunflower genome for SNP discovery using RAD (Restriction site Associated DNA) approach
Source: BMC Genomics. 2013 Aug 15;14:556. doi: 10.1186/1471-2164-14-556 (PMC3765701; doi:10.1186/1471-2164-14-556)
Supplement: Additional file 1 — Illumina Sequencing Results. [file 1471-2164-14-556-S1.xlsx]

## Sheet: Sheet1
	Additional File 2: Illumina Sequencing Reults
	Sunflower Accession	Number of Reads
	BDI_Sunflower_01_sequence_1.txt	5152065
	BDI_Sunflower_04_sequence_1.txt	7099233
	BDI_Sunflower_02_sequence_1.txt	7541609
	BDI_Sunflower_05_sequence_1.txt	7938870
	BDI_Sunflower_03_sequence_1.txt	8030867
	BDI_Sunflower_06_sequence_1.txt	9016941
	Total Reads	44779585
	Mean Number of Reads / Sample	7463264
	Standard Deviation (Reads / Sample)	1299429
	Coefficient of Variation	0.17
