# Supplementary material for: De novo sequencing of sunflower genome for SNP discovery using RAD (Restriction site Associated DNA) approach
Source: BMC Genomics. 2013 Aug 15;14:556. doi: 10.1186/1471-2164-14-556 (PMC3765701; doi:10.1186/1471-2164-14-556)
Supplement: Additional file 2 — Helianthus RAD-Seq RepeatMasker reports. [file 1471-2164-14-556-S2.txt]

Summary:

==================================================
file name: RM2_BDI_RHA_contig_set1.fasta_1337738425
sequences:         20000
total length:    7203030 bp  (7203030 bp excl N/X-runs)
GC level:         36.18 %
bases masked:     125195 bp ( 1.74 %)
==================================================
               number of      length   percentage
               elements*    occupied  of sequence
--------------------------------------------------
Retroelements          122        27912 bp    0.39 %
   SINEs:                0            0 bp    0.00 %
   Penelope              0            0 bp    0.00 %
   LINEs:                5          233 bp    0.00 %
    CRE/SLACS            0            0 bp    0.00 %
     L2/CR1/Rex          0            0 bp    0.00 %
     R1/LOA/Jockey       0            0 bp    0.00 %
     R2/R4/NeSL          0            0 bp    0.00 %
     RTE/Bov-B           0            0 bp    0.00 %
     L1/CIN4             5          233 bp    0.00 %
   LTR elements:       117        27679 bp    0.38 %
     BEL/Pao             0            0 bp    0.00 %
     Ty1/Copia          95        22738 bp    0.32 %
     Gypsy/DIRS1        20         4805 bp    0.07 %
       Retroviral        0            0 bp    0.00 %

DNA transposons         16         1674 bp    0.02 %
   hobo-Activator        5          324 bp    0.00 %
   Tc1-IS630-Pogo        2          493 bp    0.01 %
   En-Spm                0            0 bp    0.00 %
   MuDR-IS905            0            0 bp    0.00 %
   PiggyBac              0            0 bp    0.00 %
   Tourist/Harbinger     0            0 bp    0.00 %
   Other (Mirage,        0            0 bp    0.00 %
    P-element, Transib)

Rolling-circles          0            0 bp    0.00 %

Unclassified:            6         1014 bp    0.01 %

Total interspersed repeats:       30600 bp    0.42 %


Small RNA:              19          987 bp    0.01 %

Satellites:              0            0 bp    0.00 %
Simple repeats:        117         6458 bp    0.09 %
Low complexity:       2492        87150 bp    1.21 %
==================================================

* most repeats fragmented by insertions or deletions
  have been counted as one element
                                                      

The query species was assumed to be arabidopsis   
RepeatMasker version open-3.3.0 , default mode
                                   
run with blastp version 3.0SE-AB [2009-10-30] [linux26-x64-I32LPF64 2009-10-30T17:06:09]
RepBase Update 20110920, RM database version 20110920

Summary:

==================================================
file name: RM2_BDI_RHA_contig_set2.fasta_1337888183
sequences:         22113
total length:    7978838 bp  (7978838 bp excl N/X-runs)
GC level:         36.21 %
bases masked:     139868 bp ( 1.75 %)
==================================================
               number of      length   percentage
               elements*    occupied  of sequence
--------------------------------------------------
Retroelements          154        35894 bp    0.45 %
   SINEs:                0            0 bp    0.00 %
   Penelope              0            0 bp    0.00 %
   LINEs:                4          194 bp    0.00 %
    CRE/SLACS            0            0 bp    0.00 %
     L2/CR1/Rex          0            0 bp    0.00 %
     R1/LOA/Jockey       0            0 bp    0.00 %
     R2/R4/NeSL          0            0 bp    0.00 %
     RTE/Bov-B           0            0 bp    0.00 %
     L1/CIN4             4          194 bp    0.00 %
   LTR elements:       150        35700 bp    0.45 %
     BEL/Pao             0            0 bp    0.00 %
     Ty1/Copia         112        26683 bp    0.33 %
     Gypsy/DIRS1        35         8856 bp    0.11 %
       Retroviral        0            0 bp    0.00 %

DNA transposons         20         1707 bp    0.02 %
   hobo-Activator        3          198 bp    0.00 %
   Tc1-IS630-Pogo        2          219 bp    0.00 %
   En-Spm                0            0 bp    0.00 %
   MuDR-IS905            0            0 bp    0.00 %
   PiggyBac              0            0 bp    0.00 %
   Tourist/Harbinger     0            0 bp    0.00 %
   Other (Mirage,        0            0 bp    0.00 %
    P-element, Transib)

Rolling-circles          0            0 bp    0.00 %

Unclassified:           10         1825 bp    0.02 %

Total interspersed repeats:       39426 bp    0.49 %


Small RNA:              33         2037 bp    0.03 %

Satellites:              0            0 bp    0.00 %
Simple repeats:        106         6156 bp    0.08 %
Low complexity:       2701        92249 bp    1.16 %
==================================================

* most repeats fragmented by insertions or deletions
  have been counted as one element
                                                      

The query species was assumed to be arabidopsis   
RepeatMasker version open-3.3.0 , default mode
                                   
run with blastp version 3.0SE-AB [2009-10-30] [linux26-x64-I32LPF64 2009-10-30T17:06:09]
RepBase Update 20110920, RM database version 20110920
