# Supplementary material for: De novo sequencing of sunflower genome for SNP discovery using RAD (Restriction site Associated DNA) approach
Source: BMC Genomics. 2013 Aug 15;14:556. doi: 10.1186/1471-2164-14-556 (PMC3765701; doi:10.1186/1471-2164-14-556)
Supplement: Additional file 4 — List of open source programs and commands used in analysis. [file 1471-2164-14-556-S4.txt]

Additional File 1: List of open source bioinformatics programs and commands used in analysis

===================

DE NOVO ASSEMBLY

Velvet version 1.0.18

Commands / options / switches used:
velveth $kmer -fasta -strand_specific -short
velvetg -scaffolding no -exp_cov $kcov -cov_cutoff 3 -min_contig_lgth 200

Note Values for $kmer and $kcov were selected based on observed sequence depth at each locus.
$kmer ranged between 11 and 27
$kcov was calculated based on the expected sequence coverage for each assembly.

===================

ALIGNMENT

Bowtie version 0.12.5

Commands / options / switches used for piping alignments to SAM formatted file:
bowtie -q solexa1.3-quals -a -v 3 -m 1 -S

===================

ALIGNMENT CONVERSION AND VARIANT CALLING

SAMtools version 0.1.14


Commands / options / switches used for SAM / Conversion and Pileup:
samtools view -bS -o
samtools sort
samtools pileup -c
